# Supplementary material for: Impact of Prior Treatment History on Recurrence After Complete Response to Atezolizumab Plus Bevacizumab in Unresectable Hepatocellular Carcinoma
Source: Cancer Med. 2026 Jan 26;15(2):e71552. doi: 10.1002/cam4.71552 (PMC12835544; doi:10.1002/cam4.71552)
Supplement: Supplementary file 3 — Table S1: cam471552‐sup‐0003‐TableS1.xlsx. [file CAM4-15-e71552-s005.xlsx]

## Sheet: Sup_table1
Supplementary Table 1. Summary of information regarding the combined LRT
	BCLC stage	Combined LRT
Patient		Times	Procedure	Purpose
1	B	1	RFA for two intrahepatic tumors	ABC conversion
2	B	1	SBRT for solitary intrahepatic tumor	ABC conversion
3	B	1	RFA for solitary atezo/bev-resistant intrahepatic tumor	PD salvage
4	B	2	RFA for two atezo/bev-resistant intrahepatic tumors	PD salvage
			RFA for solitary intrahepatic tumor	ABC conversion
5	B	3	RFA for solitary atezo/bev-resistant intrahepatic tumor	PD salvage
			RFA for three atezo/bev-resistant intrahepatic tumors	PD salvage
			RFA for solitary intrahepatic tumor	ABC conversion
6	C	1	TACE for four intrahepatic tumors	ABC conversion
7	C	1	Surgical resection of lymph node metastasis	ABC conversion
8	C	1	SBRT for atezo/bev-resistant adrenal metastasis	PD salvage
9	C	1	SBRT for atezo/bev-resistant bone metastasis	PD salvage
10	C	1	RFA for solitary atezo/bev-resistant intrahepatic tumor	PD salvage
ABC conversion, atezolizumab plus bevacizumab followed by curative conversion
atezo/bev, atezolizumab plus bevacizumab; BCLC, Barcelona Clinic Liver Cancer; LRT, locoregional treatment
PD salvage, progressive disease salvage; RFA, radiofrequency ablation; SBRT, stereotactic body radiotherapy
TACE, transarterial chemoembolization
