# Supplementary material for: Impact of Prior Treatment History on Recurrence After Complete Response to Atezolizumab Plus Bevacizumab in Unresectable Hepatocellular Carcinoma
Source: Cancer Med. 2026 Jan 26;15(2):e71552. doi: 10.1002/cam4.71552 (PMC12835544; doi:10.1002/cam4.71552)
Supplement: Supplementary file 4 — Table S2: cam471552‐sup‐0004‐TableS2.xlsx. [file CAM4-15-e71552-s006.xlsx]

## Sheet: Sup_table2
Supplementary Table 2. Summary of the patients' information in the recurrence group
	Number of times of HCC treatments† prior to atezo/bev initiation		At the initiation of atezo/bev					Early tumor response to atezo/bev	Combined LRT	Duration from atezo/bev initiation to CR, days	Maintenance therapy with atezo/bev post-CR		At the time of recurrence
			BCLC stage		ALBI score	mALBI grade							Duration from CR, days	Status of maintenance therapy
Patient				NLR											Lesion§	Treatment
1	2		B	1.922	-3.113	1		SD	yes	317	yes		97	ongoing	solitary	RFA
2	6		B	4.139	-3.16	1		SD	yes	496	yes		76	ongoing	beyond the up-to-seven criteria	switched to lenvatinib
3	1		B	2.052	-2.676	1		SD	yes	545	yes		529	finished	solitary	RFA
4	2		B	4.455	-2.246	2b		SD	yes	571	yes		178	ongoing	solitary	SBRT
5	13		C	4.217	-1.97	2b		PR	no	210	yes		108	ongoing	solitary	RFA
6	0‡		C	2.751	-2.308	2a		PR	yes	193	no		413	finished	solitary	RFA
7	3		C	2	-3.283	1		PR	yes	218	yes		502	finished	solitary	RFA
8	0‡		C	4.463	-2.263	2b		SD	yes	799	yes		344	ongoing	four lesions (within the up-to-seven criteria)	RFA
†HCC treatment includes radiofrequency ablation, transarterial chemoembolization, or surgical resection.
‡'0' indicates primary hepatocellular carcinoma.
§All recurrent lesions were intrahepatic.
ALBI score, albumin-bilirubin score; atezo/bev, atezolizumab plus bevacizumab; BCLC, Barcelona Clinic Liver Cancer; CR, complete response; HCC, hepatocellular carcinoma
LRT, locoregional treatment; mALBI, modified ALBI; NLR, neutrophil-to-lymphocyte ratio; PR, partial response; RFA, radiofrequency ablation; SBRT, stereotactic body radiotherapy; SD, stable disease
