# Supplementary material for: Impact of Prior Treatment History on Recurrence After Complete Response to Atezolizumab Plus Bevacizumab in Unresectable Hepatocellular Carcinoma
Source: Cancer Med. 2026 Jan 26;15(2):e71552. doi: 10.1002/cam4.71552 (PMC12835544; doi:10.1002/cam4.71552)
Supplement: Supplementary file 5 — Table S3: cam471552‐sup‐0005‐TableS3.xlsx. [file CAM4-15-e71552-s003.xlsx]

## Sheet: Sup_table3
Supplementary Table 3. Tumor markers at the time of CR achievement and recurrence
	AFP (ng/mL)			AFP-L3 (%)			DCP (mAU/mL)
Patient	CR achievement	Recurrence		CR achievement	Recurrence		CR achievement	Recurrence
1	7	9		<0.5	<0.5		891	938
2	2	2		<0.5	<0.5		39	40
3	4	4		<0.5	<0.5		38	94
4	<2	<2		<0.5	<0.5		83	94
5	<2	<2		<0.5	<0.5		41	<30
6	2	3		<0.5	<0.5		31	<30
7	9	13		<0.5	7.4		<30	<30
8	2	4		<0.5	<0.5		50	88
AFP, alpha-fetoprotein; AFP-L3, Lens culinaris agglutinin-reactive fraction of AFP
CR, complete response; DCP, des-gamma-carboxy prothrombin
