# Supplementary material for: Impact of Prior Treatment History on Recurrence After Complete Response to Atezolizumab Plus Bevacizumab in Unresectable Hepatocellular Carcinoma
Source: Cancer Med. 2026 Jan 26;15(2):e71552. doi: 10.1002/cam4.71552 (PMC12835544; doi:10.1002/cam4.71552)
Supplement: Supplementary file 6 — Table S4: cam471552‐sup‐0006‐TableS4.xlsx. [file CAM4-15-e71552-s001.xlsx]

## Sheet: Sup_table4
Supplementary Table 4. Comparison of baseline characteristics and therapeutic efficacy between the two groups with ≥2 and <2 HCC treatments prior to atezo/bev initiation
Variable	All patients (n = 15)	Two or more (n = 6)	Less than two (n = 9)	p-value
Age, years	72 (49–81)	73 (49–80)	70 (62–81)	0.768
Sex, male/female	15/0	6/0	9/0	1
Etiology, viral/non-viral	3/12	2/4	1/8	0.525
Child-Pugh score, 5/6/7	11/3/1	5/0/1	6/3/0	0.229
ALBI score	-2.676 (-3.283 to -1.970)	-2.807 (-3.283 to -1.970)	-2.676 (-3.011 to -2.263)	0.776
Modified ALBI grade, 1/2a/2b	8/4/3	3/1/2	5/3/1	0.631
Platelet count, 104/μL	18.8 (10.1–36.4)	18.2 (12.4–26.1)	17.3 (10.1–36.4)	0.768
NLR	2.634 (1.507–4.463)	3.228 (1.750–4.455)	2.634 (1.507–4.463)	1
Serum AFP, ng/mL	5601 (2–55310)	56 (2–55310)	4 (2–26055)	0.477
Serum DCP, mAU/mL	5602 (<30–37152)	97 (<30–1638)	574 (34–37152)	0.067
BCLC stage, B†/C	6/9	3/3	3/6	0.622
Macrovascular invasion, -/+	14/1	6/0	8/1	1
Extrahepatic metastasis, -/+	7/8	3/3	4/5	1
Number of lesions	4 (1–39)	4 (1–30)	4 (3–39)	0.435
Maximum diameter of the tumor, mm	39 (14–162)	27 (18–55)	62 (14–162)	0.175
Primary/Recurrent	6/9	0/6	6/3	0.028
Number of times of HCC treatments‡ prior to atezo/bev initiation	1 (0–13)	4 (2–13)	0 (0–1)	0.001
Treatment line, first/second	14/1	5/1	9/0	0.4
Early tumor response§, CR/PR/SD/PD	0/7/8/0	0/3/3/0	0/4/5/0	1
Combined LRT, -/+	5/10	2/4	3/6	1
Duration from atezo/bev initiation to CR, days	310 (193–799)	268 (204–571)	310 (193–799)	0.776
Maintenance therapy with atezo/bev post-CR, -/+	2/13	0/6	2/7	0.486
Continuous variables are shown as median (range).
A bolded p-value indicates statistical significance (p <0.05).
†All patients with BCLC stage B had a tumor burden exceeding the up-to-seven criteria.
‡HCC treatment includes radiofrequency ablation, transarterial chemoembolization, or surgical resection.
§Early tumor response indicates a therapeutic response observed after two cycles of atezo/bev.
AFP, α-fetoprotein; ALBI score, albumin-bilirubin score; atezo/bev, atezolizumab plus bevacizumab; BCLC, Barcelona Clinic Liver Cancer; CR, complete response
HCC, hepatocellular carcinoma; LRT, locoregional treatment; NLR, neutrophil-to-lymphocyte ratio; PD, progressive disease
PR, partial response; SD, stable disease; -/+, without/with
